# Supplementary material for: Daily Inclusion of Resistant Starch-Containing Potatoes in a Dietary Guidelines for Americans Dietary Pattern Does Not Adversely Affect Cardiometabolic Risk or Intestinal Permeability in Adults with Metabolic Syndrome: A Randomized Controlled Trial
Source: Nutrients. 2022 Apr 8;14(8):1545. doi: 10.3390/nu14081545 (PMC9026745; doi:10.3390/nu14081545)
Supplement: Supplementary file 1 [file nutrients-14-01545-s001.zip]

Archive with 1 entries (1 files):
- nutrients-1635890-supplementary.pdf
